# Supplementary material for: Evolutionary analyses of KCNQ1 and HERG voltage-gated potassium channel sequences reveal location-specific susceptibility and augmented chemical severities of arrhythmogenic mutations
Source: BMC Evol Biol. 2008 Jun 30;8:188. doi: 10.1186/1471-2148-8-188 (PMC2483723; doi:10.1186/1471-2148-8-188)
Supplement: Additional file 1 — A list of AAMs and nsSNPs in KCNQ1 and HERG used in the analyses. A list of all disease mutations and SNPs which were used in these analyses along with their location within each channel, the disease phenotype with which they are associated and the database reference from which they were collected. [file 1471-2148-8-188-S1.xls]

## Sheet: KCNQ1 AAMs
Supplementary Table 1
KCNQ1 AAMs
Codon Position	Original AA	Disease AA	Location	Phenotype	Reference
111	Y	C	N-term	Long QT	1,2
114	L	P	N-term	Long QT	1,2
117	P	L	N-term	SIDS, Long QT	1,2,3
122	C	Y	S1 of TMD	Long QT	2
133	V	I	S1 of TMD	Long QT	1,2
136	C	F	S1 of TMD	Long QT	2
137	L	F	S1 of TMD	Long QT	2
140	S	G	S1 of TMD	Atrial Fibrillation	1,2,3
144	T	A	S1 of TMD	Long QT	1,2
146	E	K	S1-S2 EC linker	Long QT	2
157	F	C	S2 of TMD	Long QT	1,2
160	E	K	S2 of TMD	Long QT	1,2
168	G	R	S2 of TMD	Long QT	1,2
172	V	M	S2-S3 IC linker	Long QT	1
174	R	C	S2-S3 IC linker	Long QT	1,2
174	R	H	S2-S3 IC linker	Long QT	1,2
174	R	P	S2-S3 IC linker	Long QT	2
178	A	T	S2-S3 IC linker	Long QT	1,2
178	A	P	S2-S3 IC linker	Long QT	1,2,3
179	G	S	S2-S3 IC linker	Long QT	1,2
184	Y	S	S2-S3 IC linker	Long QT	1,2
189	G	R	S2-S3 IC linker	Long QT	1,2,3
190	R	Q	S2-S3 IC linker	Long QT	1,2,3
190	R	W	S2-S3 IC linker	Long QT	2
191	L	P	S2-S3 IC linker	Long QT	1,2
192	R	H	S2-S3 IC linker	Long QT	2
192	R	P	S2-S3 IC linker	Long QT	2
193	F	L	S2-S3 IC linker	Long QT	1,2
194	A	P	S2-S3 IC linker	Long QT	1,2
202	D	N	S3 of TMD	Long QT	1,2
202	D	H	S3 of TMD	Long QT	1,2
204	I	M	S3 of TMD	Long QT	2
204	I	F	S3 of TMD	Long QT	2
215	V	M	S3 of TMD	Long QT	2
218	K	E	S3-S4 EC linker	Long QT	Mank-Seymour et al, 2006
225	S	L	S4 of TMD	Long QT	1,2
226	A	V	S4 of TMD	Long QT	1
231	R	C	S4 of TMD	Long QT	1,2
231	R	H	S4 of TMD	Long QT	2
235	I	N	S4 of TMD	Long QT	1,2
239	L	P	S4 of TMD	Long QT	2
242	D	N	S4-S5 IC linker	Long QT	1,2
242	D	E	S4-S5 IC linker	Long QT	1,2
243	R	C	S4-S5 IC linker	Long QT	1,2,3
243	R	P	S4-S5 IC linker	Long QT	2
243	R	H	S4-S5 IC linker	Long QT	1,2
248	W	R	S4-S5 IC linker	Long QT	1,2
250	L	H	S4-S5 IC linker	Long QT	1,2
251	L	P	S4-S5 IC linker	Long QT	1,2
254	V	M	S4-S5 IC linker	Long QT	1,2,3
254	V	L	S4-S5 IC linker	Long QT	2
258	H	N	S4-S5 IC linker	Long QT	2
258	H	R	S4-S5 IC linker	Long QT	2
259	R	H	S4-S5 IC linker	Long QT	2
259	R	C	S4-S5 IC linker	Long QT	1,2
259	R	L	S4-S5 IC linker	Long QT	1,2
261	E	D	S4-S5 IC linker	Long QT	1,2
261	E	K	S4-S5 IC linker	Long QT	1,2
262	L	V	S4-S5 IC linker	Long QT	2
266	L	P	S5 of TMD	Long QT	1,2
269	G	S	S5 of TMD	Long QT	1,2,3
269	G	D	S5 of TMD	Long QT	1,2,3
272	G	D	S5 of TMD	Long QT	1,2
273	L	F	S5 of TMD	Long QT	1,2
273	L	R	S5 of TMD	Long QT	2,3
274	I	V	S5 of TMD	SIDS	2
275	F	S	S5 of TMD	Long QT	1,2
277	S	L	S5 of TMD	Long QT	1,2
277	S	W	S5 of TMD	Long QT	2
278	Y	H	S5 of TMD	Long QT	1,2
280	V	A	S5 of TMD	Long QT	2
280	V	E	S5 of TMD	Long QT	2
281	Y	C	S5 of TMD	Long QT	1,2
284	E	K	S5-Ploop EC turret	Long QT	1
287	A	E	S5-Ploop EC turret	Long QT	2
290	E	K	S5-Ploop EC turret	Long QT	2
292	G	D	S5-Ploop EC turret	Long QT	1,2
293	R	C	S5-Ploop EC turret	Long QT	1,2
300	A	T	S5-Ploop EC turret	Long QT	1,2,3
302	A	V	Pore loop	Long QT	1,2
302	A	T	Pore loop	Long QT	2
304	W	R	Pore loop	Long QT	2
305	W	S	Pore loop	Long QT	1,2,3
306	G	V	Pore loop	Long QT	1,2
306	G	R	Pore loop	Long QT	1,2
307	V	L	Pore loop	Short QT	1,2,3
308	V	D	Pore loop	Long QT	2
309	T	I	Pore loop	Long QT	1,2
309	T	R	Pore loop	Long QT	1,2
310	V	I	Pore loop	Long QT	1,2
311	T	I	Pore loop	Long QT	1,2
312	T	I	Pore loop	Long QT	1,2,3
313	I	M	Pore loop	Long QT	1,2
314	G	R	Pore loop	Long QT	2
314	G	A	Pore loop	Long QT	1
314	G	D	Pore loop	Long QT	1,2
314	G	C	Pore loop	Long QT	1,2
314	G	S	Pore loop	Long QT	1,2,3
315	Y	S	Pore loop	Long QT	1,2
315	Y	C	Pore loop	Long QT	1,2
316	G	R	Pore loop	Long QT	1,2
316	G	E	Pore loop	Long QT	2
317	D	G	Pore loop	Long QT	1
317	D	N	Pore loop	Long QT	1,2
318	K	N	Pore loop	Long QT	1,2
320	P	A	Pore loop	Long QT	1,2
322	T	A	Pore-S6 EC linker	Long QT	1,2
322	T	M	Pore-S6 EC linker	Long QT	2
325	G	R	Pore-S6 EC linker	Long QT	1,2
341	A	E	S6 of TMD	Long QT	1,2,3
341	A	V	S6 of TMD	Long QT	1,2,3
342	L	F	S6 of TMD	Long QT	1,2
343	P	S	S6 of TMD	Long QT	1,2
343	P	L	S6 of TMD	Long QT	2
343	P	R	S6 of TMD	Long QT	2
344	A	E	S6 of TMD	Long QT	1,2
344	A	V	S6 of TMD	Long QT	1,2
345	G	E	S6 of TMD	Long QT	1,2,3
345	G	R	S6 of TMD	Long QT	1,2
349	S	W	C-term	Long QT	1,2
349	S	P	C-term	Long QT	2
350	G	R	C-term	Long QT	2
351	F	S	C-term	Long QT	2
353	L	P	C-term	Long QT	1,2
357	Q	R	C-term	Long QT	1,2
360	R	T	C-term	Long QT	2
362	K	R	C-term	Long QT	2
366	R	Q	C-term	Long QT	1,2
366	R	W	C-term	Long QT	1,2
366	R	P	C-term	Long QT	1,2
371	A	T	C-term	Long QT	1,2
372	A	D	C-term	Long QT	2
373	S	P	C-term	Long QT	1,2
374	L	H	C-term	Long QT	2
379	W	R	C-term	Long QT, SUD	Tester et al, 2007
379	W	S	C-term	Long QT	1,2
380	R	S	C-term	Long QT	2
389	S	Y	C-term	Long QT	2
391	T	I	C-term	Long QT	1,2
392	W	R	C-term	Long QT	1,2
393	K	M	C-term	Long QT	2
417	V	M	C-term	Long QT	2,3
448	P	R	C-term	Long QT	1
451	R	Q	C-term	Long QT	1
452	R	W	C-term	Long QT	2
460	G	S	C-term	SIDS	2
517	I	T	C-term	Long QT	1
518	R	P	C-term	Long QT	2
519	R	C	C-term	Long QT	1,2
524	V	G	C-term	Long QT	1,2
525	A	V	C-term	Long QT	1,2
525	A	T	C-term	Long QT	1,3
526	K	E	C-term	Long QT	2
533	R	W	C-term	Long QT	1,2
539	R	W	C-term	Long QT	1,2
546	S	L	C-term	Long QT	1,2
555	R	H	C-term	Long QT	1,2
555	R	C	C-term	Long QT	1,2,3
557	K	E	C-term	Long QT	1,2
562	R	M	C-term	Long QT	1,2
566	S	F	C-term	Long QT	1,2
566	S	Y	C-term	Long QT	2
567	I	S	C-term	Long QT	1,2
567	I	T	C-term	Long QT	2
568	G	A	C-term	Long QT	1,2
573	F	L	C-term	Long QT	2
583	R	C	C-term	Long QT	1,2,3
584	G	S	C-term	Long QT, SUD	Tester et al, 2007
586	N	D	C-term	Long QT	2
587	T	M	C-term	Long QT	1,2,3
589	G	D	C-term	Long QT	1,2,3
590	A	T	C-term	Long QT	1,2
591	R	H	C-term	Long QT	1,2
594	R	Q	C-term	Long QT	1,2
Reference Database
1	HGMD
2	Gene Connection for the Heart
3	OMIM
Phenotype Breakdown
Long QT	169
Short QT	1
AF	1
SIDS	2
longqt/SIDS	1
	174

## Sheet: HERG AAMs
HERG AAMs
Codon Position	Original AA	Disease AA	Location	Phenotype	Reference
26	S	I	PAS Domain	Long QT	1,2
28	K	E	PAS Domain	Long QT	1,2
29	F	L	PAS Domain	Long QT	1,2
31	I	S	PAS Domain	Long QT	2
33	N	T	PAS Domain	Long QT	1,2
43	Y	C	PAS Domain	Long QT	2
44	C	F	PAS Domain	Long QT	2
47	G	V	PAS Domain	Long QT	1,2
49	C	Y	PAS Domain	Long QT	2
53	G	R	PAS Domain	Long QT	1,2
55	S	L	PAS Domain	Long QT	2
56	R	Q	PAS Domain	Long QT	1,2
58	E	A	PAS Domain	Long QT	2
58	E	G	PAS Domain	Long QT	2
58	E	D	PAS Domain	Long QT	2
58	E	K	PAS Domain	Long QT	2
64	C	Y	PAS Domain	Long QT	1,2
65	T	P	PAS Domain	Long QT	1,2,3
66	C	G	PAS Domain	Long QT	1,2
68	F	L	PAS Domain	Long QT	1,2
70	H	R	PAS Domain	Long QT	2
71	G	R	PAS Domain	Long QT	2
72	P	Q	PAS Domain	Long QT	1,2
74	T	M	PAS Domain	Long QT	2
78	A	P	PAS Domain	Long QT	1,2
85	A	V	PAS Domain	Long QT	2
86	L	R	PAS Domain	Long QT	1,2
87	L	P	PAS Domain	Long QT	1,2
96	I	T	PAS Domain	Long QT	1,2
99	Y	S	PAS Domain	Long QT	1,2
100	R	Q	PAS Domain	Long QT	2
100	R	G	PAS Domain	Long QT, TdP	2,3
101	K	E	PAS Domain	Long QT, SIDS	1,2
114	P	S	PAS Domain	Long QT	2
124	M	R	PAS Domain	Long QT	1,2
124	M	T	PAS Domain	Long QT	2
176	R	W	N-term	Long QT	1,2
238	G	S	N-term	Long QT	2
251	P	S	N-term	Long QT	2
273	R	Q	N-term	SIDS	2
279	V	M	N-term	SIDS	2
306	G	W	N-term	Long QT	2
312	R	C	N-term	Long QT	1,2
320	S	L	N-term	Long QT	2
328	R	C	N-term	Long QT	1,2
334	P	L	N-term	Long QT	2
347	P	S	N-term	Long QT	1,2
400	I	N	S1 of TMD	Long QT	1,2
410	W	S	S1 of TMD	Long QT	2
413	L	P	S1 of TMD	Long QT	1,2
420	Y	C	S1 of TMD	Long QT	2
421	T	M	S1 of TMD	Long QT	2
422	A	T	S1 of TMD	Long QT	1,2
426	P	H	S1-S2 EC linker	Long QT	2
427	Y	S	S1-S2 EC linker	Long QT	2
427	Y	H	S1-S2 EC linker	Long QT	2
428	S	L	S1-S2 EC linker	Long QT	1,2
436	T	M	S1-S2 EC linker	Long QT	1,2
444	E	D	S1-S2 EC linker	Long QT	1,2
451	P	L	S1-S2 EC linker	Long QT	1,2
456	D	Y	S2 of TMD	Long QT	2
460	D	Y	S2 of TMD	Long QT	2
470	N	D	S2 of TMD	Long QT	1,2,3
474	T	I	S2-S3 IC linker	Long QT	1,2
475	Y	C	S2-S3 IC linker	Long QT	2
490	A	T	S2-S3 IC linker	Long QT	2,3
492	H	Y	S2-S3 IC linker	Long QT	1
493	Y	C	S2-S3 IC linker	Long QT	1,2
501	D	N	S3 of TMD	Long QT	1,2
501	D	H	S3 of TMD	Long QT	2
525	K	N	S4 of TMD	Long QT	2
528	R	P	S4 of TMD	Long QT	2
531	R	Q	S4 of TMD	Long QT	1,2
534	R	C	S4 of TMD	Long QT	1,2
534	R	L	S4 of TMD	Long QT	2
552	L	S	S5 of TMD	Long QT	1,2
558	A	P	S5 of TMD	Long QT	1,2
559	L	H	S5 of TMD	Long QT	1,2
561	A	V	S5 of TMD	Long QT	1,2
561	A	T	S5 of TMD	Long QT	1,2
561	A	P	S5 of TMD	Long QT	1,2
562	H	P	S5 of TMD	Long QT	1,2
564	L	P	S5 of TMD	Long QT	1,2
566	C	S	S5 of TMD	Long QT	2
568	W	C	S5 of TMD	Long QT	2
568	W	R	S5 of TMD	Long QT	2
569	Y	H	S5 of TMD	Long QT	1,2
571	I	L	S5-Ploop EC linker	Long QT	2
571	I	V	S5-Ploop EC linker	Long QT	2
572	G	C	S5-Ploop EC linker	Long QT	1,2
572	G	D	S5-Ploop EC linker	Long QT	2
572	G	S	S5-Ploop EC linker	Long QT	2
572	G	R	S5-Ploop EC linker	Long QT	1,2,3
575	E	G	S5-Ploop EC linker	Long QT	2
582	R	C	S5-Ploop EC linker	Long QT	1,2,3
582	R	L	S5-Ploop EC linker	Long QT	2
584	G	S	S5-Ploop EC linker	Long QT	1,2
585	W	C	S5-Ploop EC linker	Long QT	1,2
588	N	D	S5-Ploop EC linker	Long QT	1,2
588	N	K	S5-Ploop EC linker	Short QT	1,2,3
593	I	R	S5-Ploop EC linker	Long QT	1,2,3
593	I	G	S5-Ploop EC linker	Long QT	2
596	P	L	S5-Ploop EC linker	Long QT	1,2
596	P	R	S5-Ploop EC linker	Long QT	2
601	G	S	S5-Ploop EC linker	Long QT	1,2
604	G	S	S5-Ploop EC linker	Long QT	1,2
609	D	N	S5-Ploop EC linker	Long QT	1,2
609	D	G	S5-Ploop EC linker	Long QT	2
609	D	H	S5-Ploop EC linker	Long QT	2
611	Y	H	S5-Ploop EC linker	Long QT	1,2
612	V	L	S5-Ploop EC linker	Long QT	1,2
613	T	M	S5-Ploop EC linker	Long QT	1,2
614	A	V	P-loop	Long QT	1,2
615	L	V	P-loop	Long QT	1,2
615	L	F	P-loop	Long QT	2
621	S	R	P-loop	Long QT	2
621	S	N	P-loop	Long QT	1,2
622	L	F	P-loop	Long QT	2
623	T	I	P-loop	Long QT	2
625	V	E	P-loop	Long QT	1,2
626	G	V	P-loop	Long QT	1
626	G	S	P-loop	Long QT	1,2
626	G	A	P-loop	Long QT	2
627	F	L	P-loop	Long QT	1
628	G	V	P-loop	Long QT	2
628	G	S	P-loop	Long QT	1,2,3
629	N	D	P-loop	Long QT	1,2
629	N	S	P-loop	Long QT	1,2
629	N	K	P-loop	Long QT	1,2
630	V	L	P-loop	Long QT	1,2
630	V	A	P-loop	Long QT	1,2
631	S	A	P-loop S6 EC linker	Long QT	1
632	P	S	P-loop S6 EC linker	Long QT	1,2
633	N	D	P-loop S6 EC linker	Long QT	2
633	N	S	P-loop S6 EC linker	Long QT	1
635	N	I	P-loop S6 EC linker	Long QT	2
637	E	K	P-loop S6 EC linker	Long QT	1,2
637	E	D	P-loop S6 EC linker	Long QT	2
638	K	E	P-loop S6 EC linker	Long QT	1,2
640	F	V	S6 of TMD	Long QT	2
640	F	L	S6 of TMD	Long QT	1,2
641	S	F	S6 of TMD	Long QT	2
644	V	F	S6 of TMD	Long QT	2
645	M	V	S6 of TMD	Long QT	1,2
645	M	L	S6 of TMD	Long QT	1,2
656	F	C	S6 of TMD	Long QT	2
660	S	L	S6 of TMD	Long QT	2
696	R	C	Proximal C-term	Long QT, TdP	2
696	R	P	Proximal C-term	Long QT	2
706	S	C	Proximal C-term	Long QT	2
721	P	L	Proximal C-term	Long QT	2
735	S	L	Proximal C-term	Long QT	2
752	R	Q	CNBD	Long QT, SIDS	2,3
752	R	W	CNBD	Long QT	1,2
774	D	Y	CNBD	Long QT	2
784	R	W	CNBD	Long QT	1,2,3
788	E	D	CNBD	Long QT	2
800	G	W	CNBD	Long QT	2
805	F	S	CNBD	Long QT	1,2
805	F	C	CNBD	Long QT	1,2
818	S	L	CNBD	Long QT	1,2,3
818	S	P	CNBD	Long QT	2
820	G	R	CNBD	Long QT	2
822	V	M	CNBD	Long QT	1,2,3
823	R	W	CNBD	Long QT	1,2
835	R	W	CNBD	Long QT	1,2
837	D	G	CNBD	Long QT	2
861	N	H	CNBD	Long QT	2
861	N	I	CNBD	Long QT	1,2,3
885	R	C	Distal C-term	SIDS	2
887	R	H	Distal C-term	Long QT	2
897	K	T	Distal C-term	Long QT	2 (at time of collection)
Reference Database
1	HGMD
2	Gene Connection for the Heart
3	OMIM
Phenotype Breakdown
Long QT	166
Short QT	1
AF	0
SIDS	3
longqt/SIDS	2
	172

## Sheet: SNPs
nsSNPs
Codon Position	Original AA	SNP AA	General Location	Reference
HERG
41	V	G	PAS	1
181	R	Q	N-term	1,2
187	G	S	N-term	2
190	A	T	N-term	2
203	A	T	N-term	2
215	V	G	N-term	2
251	P	A	N-term	2
254	H	Q	N-term	2
257	N	H	N-term	2
272	S	T	N-term	1
334	P	S	N-term	2
367	T	S	N-term	2
506	I	N	S3	1
723	C	R	prox c-term	2
873	G	S	prox c-term	1,2
875	T	M	prox c-term	2
KCNQ1
110	V	I	N-term	2
119	G	D	N-term	2
129	V	I	S1	2
207	V	M	S3	2
297	G	S	S5-turret	1,2
335	F	L	S6	2
393	K	N	C-term	2
408	P	A	C-term	1
428	D	G	C-term	2
441	P	S	C-term	2
484	S	T	C-term	2
519	R	H	C-term	2
Reference Database
1	dbSNP
2	Gene Connection for the Heart
